# Supplementary material for: The Equine Gastrointestinal Microbiome: Impacts of Age and Obesity
Source: Front Microbiol. 2018 Dec 7;9:3017. doi: 10.3389/fmicb.2018.03017 (PMC6293011; doi:10.3389/fmicb.2018.03017)
Supplement: TABLE S4 — Relative abundance of bacterial OTUs significantly different in abundance between Control and Obese groups following Deseq analysis. [file Table_4.xlsx]

## Sheet: Sheet1
							Control v Obese		Relative abundance
OTU	Phylum	Class	Order	Family	Genus	Species	log2FoldChange	Adjusted P-value	Control	Aged	Obese
OTU_1	Fibrobacteres	Fibrobacteria	Fibrobacterales	Fibrobacteraceae	Fibrobacter	uncultured_bacterium_WA_aaa04d06	2.2441	0.0478697	0.123255	0.0628836	0.0367268
OTU_20	Fibrobacteres	Fibrobacteria	Fibrobacterales	Fibrobacteraceae	Fibrobacter	Unidentified	6.22537	7.98452e-09	0.0103308	0.00112102	0.00011543
OTU_5	Bacteroidetes	Bacteroidia	Bacteroidales	Bacteroidaceae	Anaerorhabdus	uncultured_rumen_bacterium_YNRC86	2.04047	0.00745688	0.006461	0.00659938	0.00167374
OTU_19	Bacteroidetes	Bacteroidia	Bacteroidales	unclassified	unclassified	Unidentified	2.45147	0.021182	0.00588936	0.00455985	0.00125181
OTU_8	Bacteroidetes	Bacteroidia	Bacteroidales	unclassified	unclassified	Unidentified	1.85886	0.0777383	0.0052934	0.010591	0.00205444
OTU_55	Spirochaetes	Spirochaetia	Spirochaetales	Spirochaetaceae	Treponema	uncultured_bacterium_VWP_aaa01e08	1.61843	0.0185055	0.00356068	0.00420422	0.0013425
OTU_11	Fibrobacteres	Fibrobacteria	Fibrobacterales	Fibrobacteraceae	Fibrobacter	Unidentified	4.38979	0.00453406	0.00335107	0.00291945	0.000528397
OTU_46	Bacteroidetes	Bacteroidia	Bacteroidales	unclassified	unclassified	Unidentified	9.34887	1.33761e-07	0.0025338	3.52287e-05	4.66022e-06
OTU_4	Fibrobacteres	Fibrobacteria	Fibrobacterales	Fibrobacteraceae	Fibrobacter	Unidentified	-2.27525	0.0224433	0.00226522	0.0137907	0.0147998
OTU_95	Bacteroidetes	Bacteroidia	Bacteroidales	Porphyromonadaceae	unclassified	Unidentified	3.04299	0.00453406	0.00173577	0.000638249	0.000131562
OTU_27	Firmicutes	unclassified	unclassified	unclassified	unclassified	Unidentified	1.30162	0.0357684	0.00173205	0.00411014	0.000890102
OTU_14	Fibrobacteres	Fibrobacteria	Fibrobacterales	Fibrobacteraceae	Fibrobacter	uncultured_rumen_bacterium_P5_F03	-3.17631	0.0159602	0.00171408	0.000830925	0.0092129
OTU_327	Bacteroidetes	Bacteroidia	Bacteroidales	unclassified	unclassified	Unidentified	1.30651	0.036496	0.00159835	0.000461319	0.000797615
OTU_58	Bacteroidetes	unclassified	unclassified	unclassified	unclassified	Unidentified	2.39176	0.0478697	0.00158945	0.00384406	0.00149916
OTU_84	Bacteroidetes	unclassified	unclassified	unclassified	unclassified	Unidentified	2.61052	0.020262	0.00156895	0.000833877	0.000294669
OTU_59	Firmicutes	unclassified	unclassified	unclassified	unclassified	uncultured_Firmicutes_bacterium_L2a21UD	9.48937	0.0105798	0.00121615	0.00130602	3.65648e-05
OTU_236	Firmicutes	Clostridia	Clostridiales	unclassified	unclassified	Unidentified	1.86149	0.0814945	0.00103585	0.000390468	0.000310801
OTU_629	Firmicutes	Clostridia	Clostridiales	Lachnospiraceae	unclassified	Unidentified	1.65964	0.010395	0.00101679	0.000753973	0.000414043
OTU_277	Bacteroidetes	Bacteroidia	Bacteroidales	unclassified	unclassified	Unidentified	2.15539	0.0628844	0.00099256	0.000310957	0.000220106
OTU_61	Bacteroidetes	Bacteroidia	Bacteroidales	Porphyromonadaceae	unclassified	uncultured_bacterium_horsem_aai95g06	-0.957056	0.078366	0.000955535	0.00142607	0.00218779
OTU_233	Firmicutes	unclassified	unclassified	unclassified	unclassified	Unidentified	1.0086	0.0174814	0.000954857	0.000573696	0.000494342
OTU_168	Fibrobacteres	Fibrobacteria	Fibrobacterales	Fibrobacteraceae	Fibrobacter	uncultured_bacterium_WA_aaa03g06	2.32248	0.0357684	0.000937912	0.00124363	0.000169919
OTU_112	Bacteroidetes	Bacteroidia	Bacteroidales	unclassified	unclassified	Unidentified	4.83276	0.00184959	0.000936895	0.00104584	4.23005e-05
OTU_265	Spirochaetes	Spirochaetia	Spirochaetales	Spirochaetaceae	Treponema	Unidentified	1.27969	0.0339287	0.000854119	0.000715398	0.000380346
OTU_150	Bacteroidetes	Bacteroidia	Bacteroidales	Rikenellaceae	unclassified	uncultured_bacterium_GZ_aaa04h10	1.38731	0.0562717	0.000800403	0.00122592	0.00040293
OTU_264	Bacteroidetes	unclassified	unclassified	unclassified	unclassified	Unidentified	1.74707	0.0790214	0.000790151	0.000233415	0.000262048
OTU_529	Firmicutes	Clostridia	Clostridiales	unclassified	unclassified	Unidentified	1.01619	0.0382564	0.000789897	0.0009311	0.000504021
OTU_604	Firmicutes	Clostridia	Clostridiales	unclassified	unclassified	Unidentified	1.39297	0.0116257	0.000749737	0.00053335	0.000377836
OTU_252	Bacteroidetes	Cytophagia	Cytophagales	unclassified	unclassified	Unidentified	-1.85311	0.0293849	0.000742704	0.000933658	0.00326789
OTU_782	Firmicutes	Clostridia	Clostridiales	Ruminococcaceae	unclassified	Unidentified	1.16646	0.039332	0.000725166	0.000587079	0.000368516
OTU_426	Firmicutes	Clostridia	Clostridiales	unclassified	unclassified	Unidentified	3.55119	0.0651962	0.000696275	0.000688239	7.63559e-05
OTU_4695	Fibrobacteres	Fibrobacteria	Fibrobacterales	Fibrobacteraceae	Fibrobacter	Unidentified	-3.23737	0.036496	0.000687802	0.00216922	0.00201142
OTU_257	unclassified	unclassified	unclassified	unclassified	unclassified	Unidentified	2.95705	0.0811645	0.000678906	5.90425e-06	0.000373893
OTU_3879	Bacteroidetes	Bacteroidia	Bacteroidales	Marinilabiliaceae	unclassified	uncultured_bacterium_horsem_aai96a04	4.47144	0.00427511	0.000651624	5.7468e-05	3.26216e-05
OTU_196	Firmicutes	Clostridia	Clostridiales	Ruminococcaceae	unclassified	Unidentified	2.52534	0.0903828	0.000650269	0.000422744	8.81857e-05
OTU_1468	Bacteroidetes	Bacteroidia	Bacteroidales	Porphyromonadaceae	unclassified	Unidentified	-1.89309	0.0328096	0.000639932	0.00143729	0.00226236
OTU_173	Firmicutes	unclassified	unclassified	unclassified	unclassified	Unidentified	4.89696	0.0414003	0.000635442	2.3617e-05	2.07918e-05
OTU_260	unclassified	unclassified	unclassified	unclassified	unclassified	Unidentified	2.49549	0.0319438	0.000627139	6.7702e-05	0.000139448
OTU_281	Spirochaetes	Spirochaetia	Spirochaetales	Spirochaetaceae	Sphaerochaeta	Unidentified	1.2117	0.0319438	0.00060206	0.000476276	0.000312952
OTU_204	Firmicutes	Clostridia	Clostridiales	Ruminococcaceae	unclassified	Unidentified	4.63077	0.0319438	0.000574439	0.000324537	3.01122e-05
OTU_60	Spirochaetes	Spirochaetia	Spirochaetales	unclassified	unclassified	Unidentified	-1.98818	0.0522205	0.000568085	0.000977547	0.003298
OTU_1053	Bacteroidetes	Bacteroidia	Bacteroidales	unclassified	unclassified	Unidentified	2.1953	0.0371298	0.00054504	0.000175356	0.000106827
OTU_3301	Bacteroidetes	Bacteroidia	Bacteroidales	unclassified	unclassified	Unidentified	1.62251	0.0448739	0.000543938	0.000103915	0.000196088
OTU_234	Spirochaetes	Spirochaetia	Spirochaetales	Spirochaetaceae	Treponema	Unidentified	2.9979	0.0522387	0.000535466	0.000487691	6.91864e-05
OTU_6893	Bacteroidetes	Bacteroidia	Bacteroidales	unclassified	unclassified	Unidentified	4.07208	0.00255474	0.00052962	0.000390861	2.18672e-05
OTU_5267	Bacteroidetes	Bacteroidia	Bacteroidales	Porphyromonadaceae	unclassified	Unidentified	4.65893	0.0369976	0.000518605	5.90425e-05	2.50935e-05
OTU_1479	Firmicutes	Erysipelotrichia	Erysipelotrichales	Erysipelotrichaceae	unclassified	uncultured_bacterium_horsem_aai95g02	2.59265	0.0461597	0.000514877	0.000799632	8.46009e-05
OTU_237	Firmicutes	Clostridia	Clostridiales	unclassified	unclassified	Unidentified	0.937501	0.0844518	0.00050022	0.000567398	0.000336253
OTU_286	Bacteroidetes	Bacteroidia	Bacteroidales	unclassified	unclassified	Unidentified	1.13865	0.0538894	0.000494797	0.000602037	0.000236237
OTU_140	Firmicutes	Clostridia	Clostridiales	Lachnospiraceae	unclassified	Unidentified	5.25865	0.000829529	0.00048175	0.000833286	4.80361e-05
OTU_269	Spirochaetes	Spirochaetia	Spirochaetales	Spirochaetaceae	Treponema	Unidentified	6.36935	2.24577e-05	0.000456671	1.5351e-05	7.52805e-06
OTU_682	Bacteroidetes	Bacteroidia	Bacteroidales	unclassified	unclassified	Unidentified	3.54356	0.0329095	0.000455569	0.000769717	4.15835e-05
OTU_208	Firmicutes	Clostridia	Clostridiales	Ruminococcaceae	Oscillibacter	uncultured_bacterium_BG_aaa03e04.Contig1	1.31021	0.0903828	0.00044464	0.00130405	0.000232294
OTU_456	Firmicutes	Clostridia	Clostridiales	Lachnospiraceae	Blautia	Unidentified	1.19238	0.0382394	0.000420832	0.000234792	0.00019788
OTU_1349	Bacteroidetes	Bacteroidia	Bacteroidales	Prolixibacteraceae	unclassified	uncultured_bacterium_horsem_aai94c02	3.64308	0.0412122	0.000413884	2.95212e-05	3.298e-05
OTU_3374	unclassified	unclassified	unclassified	unclassified	unclassified	Unidentified	1.7217	0.0910861	0.000407784	0.000145638	0.000126184
OTU_9639	Bacteroidetes	Bacteroidia	Bacteroidales	Marinilabiliaceae	unclassified	uncultured_bacterium_horsem_aai96a04	3.16497	0.0339287	0.000391347	2.16489e-05	1.29052e-05
OTU_442	Firmicutes	Clostridia	Clostridiales	Lachnospiraceae	Lachnospiracea_incertae_sedis	uncultured_bacterium_horsem_aai93h10	2.97795	0.074535	0.000389653	0.000259	7.52805e-05
OTU_559	Spirochaetes	Spirochaetia	Spirochaetales	Spirochaetaceae	Treponema	Unidentified	2.45873	0.00453406	0.000386349	0.000219244	9.06951e-05
OTU_523	unclassified	unclassified	unclassified	unclassified	unclassified	Unidentified	1.26808	0.0284968	0.00038296	0.00022751	0.000139807
OTU_877	Elusimicrobia	Endomicrobia	Candidatus Endomicrobium	Candidatus Endomicrobium	Candidatus Endomicrobium	Unidentified	1.42424	0.0478697	0.000381096	0.000170042	0.000200748
OTU_216	Spirochaetes	Spirochaetia	Spirochaetales	Spirochaetaceae	Treponema	Unidentified	3.30889	0.0262181	0.000378639	0.000579797	4.33759e-05
OTU_495	Bacteroidetes	unclassified	unclassified	unclassified	unclassified	Unidentified	-2.04477	5.36655e-06	0.000377029	0.000367638	0.00148267
OTU_338	Bacteroidetes	Bacteroidia	Bacteroidales	unclassified	unclassified	Unidentified	1.69458	0.0680595	0.000367709	0.000129303	0.000134071
OTU_576	Firmicutes	Clostridia	Clostridiales	Ruminococcaceae	Ethanoligenens	Unidentified	2.31028	0.0200059	0.000365676	0.00056543	0.00011543
OTU_1435	Bacteroidetes	unclassified	unclassified	unclassified	unclassified	Unidentified	2.10353	0.0829608	0.000361355	0.000288521	9.49968e-05
OTU_1146	Bacteroidetes	Bacteroidia	Bacteroidales	unclassified	unclassified	Unidentified	-0.998277	0.0262181	0.000333395	0.000200744	0.000858556
OTU_9369	Bacteroidetes	unclassified	unclassified	unclassified	unclassified	Unidentified	4.95844	0.077109	0.000332972	4.52659e-05	2.86783e-06
OTU_931	Firmicutes	Clostridia	Clostridiales	Ruminococcaceae	unclassified	Unidentified	0.804011	0.0914362	0.000320771	0.000316271	0.000216521
OTU_169	Bacteroidetes	Bacteroidia	Bacteroidales	Rikenellaceae	Rikenella	uncultured_Bacteroidetes_bacterium_e86	3.04348	0.0577333	0.000319585	0.00175061	2.90368e-05
OTU_395	Bacteroidetes	Bacteroidia	Bacteroidales	Rikenellaceae	Rikenella	uncultured_bacterium_horsej_aai92f02	0.887868	0.0439179	0.000315518	0.000232627	0.000213653
OTU_290	Bacteroidetes	Bacteroidia	Bacteroidales	unclassified	unclassified	Unidentified	4.28802	0.0829608	0.000313993	0.000599084	1.649e-05
OTU_351	unclassified	unclassified	unclassified	unclassified	unclassified	Unidentified	-1.45845	0.0355496	0.000292134	0.000365473	0.00101808
OTU_573	Firmicutes	Clostridia	Clostridiales	Ruminococcaceae	Hydrogenoanaerobacterium	Unidentified	2.65068	0.021182	0.000289677	0.000298361	5.55642e-05
OTU_68	Bacteroidetes	Bacteroidia	Bacteroidales	Porphyromonadaceae	unclassified	uncultured_bacterium_D114_ERTV_49	-1.66902	0.0827717	0.000289168	5.54999e-05	0.000126184
OTU_296	Bacteroidetes	unclassified	unclassified	unclassified	unclassified	Unidentified	1.78386	0.0319438	0.000285525	0.000339691	9.17705e-05
OTU_985	Bacteroidetes	unclassified	unclassified	unclassified	unclassified	Unidentified	-0.945881	0.0429917	0.00027163	0.000429042	0.000703335
OTU_210	Bacteroidetes	unclassified	unclassified	unclassified	unclassified	Unidentified	3.78999	0.06665	0.000269427	0.000846276	0.000128694
OTU_6561	Bacteroidetes	Bacteroidia	Bacteroidales	unclassified	unclassified	Unidentified	1.19274	0.0375605	0.000260108	0.000191888	0.000140882
OTU_4677	unclassified	unclassified	unclassified	unclassified	unclassified	Unidentified	2.49195	0.021182	0.000258413	4.99893e-05	0.000272085
OTU_6162	Bacteroidetes	Bacteroidia	Bacteroidales	unclassified	unclassified	Unidentified	-1.51704	0.0483552	0.000251042	0.0001665	0.000795105
OTU_491	Bacteroidetes	Bacteroidia	Bacteroidales	unclassified	unclassified	Unidentified	5.58206	0.00401749	0.000246636	5.11702e-05	4.66022e-06
OTU_826	Bacteroidetes	Bacteroidia	Bacteroidales	unclassified	unclassified	Unidentified	2.20573	0.00184959	0.000245281	0.000207436	7.16957e-05
OTU_8899	Bacteroidetes	Bacteroidia	Bacteroidales	Prevotellaceae	Prevotella	uncultured_bacterium_AE3_aaa01b05	3.05619	0.0160117	0.000238503	1.73191e-05	2.11502e-05
OTU_921	Proteobacteria	Betaproteobacteria	Burkholderiales	unclassified	unclassified	Unidentified	1.95153	0.0185055	0.000237825	0.000195037	7.34881e-05
OTU_200	Firmicutes	Clostridia	Clostridiales	Ruminococcaceae	Ruminococcus	uncultured_bacterium_horsem_aai93f02	3.29014	0.0576223	0.000237232	0.000634116	0.000224049
OTU_759	Bacteroidetes	Bacteroidia	Bacteroidales	unclassified	unclassified	Unidentified	4.52868	0.0892405	0.000232233	4.29042e-05	1.00374e-05
OTU_1921	Bacteroidetes	unclassified	unclassified	unclassified	unclassified	Unidentified	1.61927	0.021182	0.000232148	0.000201728	0.000100732
OTU_3402	Bacteroidetes	Bacteroidia	Bacteroidales	Porphyromonadaceae	unclassified	Unidentified	2.96464	0.0205763	0.00023164	0.000491233	3.33385e-05
OTU_3683	Firmicutes	Clostridia	Clostridiales	Ruminococcaceae	unclassified	uncultured_bacterium_RH_aaj89e11	1.20601	0.036496	0.000230538	0.000135207	0.000123317
OTU_792	Firmicutes	Clostridia	Clostridiales	Lachnospiraceae	unclassified	Unidentified	1.47507	0.06665	0.000227573	0.000147213	0.000111128
OTU_645	Firmicutes	unclassified	unclassified	unclassified	unclassified	Unidentified	0.976724	0.0162267	0.000224862	0.000166303	0.00013658
OTU_506	Firmicutes	unclassified	unclassified	unclassified	unclassified	Unidentified	4.39965	0.0162267	0.000220117	5.03829e-05	8.24501e-06
OTU_845	Bacteroidetes	unclassified	unclassified	unclassified	unclassified	Unidentified	-0.826305	0.0585425	0.000216643	0.000287537	0.000440929
OTU_145	Bacteroidetes	Bacteroidia	Bacteroidales	unclassified	unclassified	Unidentified	-1.52388	0.0914657	0.000216135	0.000553031	0.00075639
OTU_4708	unclassified	unclassified	unclassified	unclassified	unclassified	Unidentified	1.05987	0.0344158	0.000208001	0.000260771	0.000101091
OTU_267	Bacteroidetes	Bacteroidia	Bacteroidales	unclassified	unclassified	Unidentified	-1.11788	0.00351844	0.00020673	0.000399324	0.000563887
OTU_956	Firmicutes	Clostridia	Clostridiales	Ruminococcaceae	Oscillibacter	uncultured_bacterium_RH_aaj92e05	-1.05085	0.070741	0.000205714	0.00035209	0.000489682
OTU_1943	Bacteroidetes	unclassified	unclassified	unclassified	unclassified	Unidentified	1.70098	0.0655252	0.000200461	0.000153707	8.10162e-05
OTU_346	Bacteroidetes	Bacteroidia	Bacteroidales	Prevotellaceae	Prevotella	Unidentified	-1.01453	0.0582103	0.000200376	0.000195037	0.000476418
OTU_691	Firmicutes	Clostridia	Clostridiales	unclassified	unclassified	uncultured_bacterium_horsej_aai90f10	1.28096	0.0741059	0.000196648	0.000173388	0.000101808
OTU_567	Bacteroidetes	unclassified	unclassified	unclassified	unclassified	Unidentified	2.07441	0.0755923	0.000194276	0.000252702	5.69981e-05
OTU_2893	Bacteroidetes	Bacteroidia	Bacteroidales	Porphyromonadaceae	unclassified	Unidentified	2.54671	0.0637717	0.000191649	0.000106867	4.73192e-05
OTU_823	Firmicutes	Clostridia	Clostridiales	Lachnospiraceae	unclassified	Unidentified	2.34416	0.0352727	0.00018682	0.00018008	3.94326e-05
OTU_582	Firmicutes	unclassified	unclassified	unclassified	unclassified	Unidentified	4.61156	0.00453406	0.000183177	0.000153117	3.58479e-06
OTU_1568	Firmicutes	Negativicutes	Selenomonadales	Veillonellaceae	unclassified	Unidentified	1.65091	0.0296963	0.000181736	0.000110803	6.77525e-05
OTU_933	Bacteroidetes	unclassified	unclassified	unclassified	unclassified	Unidentified	2.05639	0.000829529	0.000179025	8.77765e-05	5.19794e-05
OTU_310	Firmicutes	Clostridia	Clostridiales	Ruminococcaceae	Ruminococcus	uncultured_bacterium_H26	-1.47893	0.00427511	0.000178771	0.000793728	0.000521945
OTU_2541	Firmicutes	Clostridia	Clostridiales	Ruminococcaceae	Anaerobacterium	uncultured_bacterium_NED2G1	0.929323	0.0827717	0.00017445	0.000148	9.53553e-05
OTU_714	Firmicutes	Clostridia	Clostridiales	Clostridiales_Incertae Sedis XIII	Mogibacterium	Unidentified	-0.838012	0.0805134	0.000170891	0.000179489	0.000381063
OTU_282	Bacteroidetes	Bacteroidia	Bacteroidales	unclassified	unclassified	Unidentified	-3.04823	0.06665	0.000164707	0.00088918	0.00228673
OTU_1595	Firmicutes	Clostridia	Clostridiales	Ruminococcaceae	unclassified	Unidentified	5.69002	0.0958266	0.000162588	0	7.16957e-07
OTU_648	Firmicutes	Negativicutes	Selenomonadales	Acidaminococcaceae	Phascolarctobacterium	Unidentified	-1.50612	0.0655252	0.00015759	0.000145245	0.000427665
OTU_8268	Bacteroidetes	Bacteroidia	Bacteroidales	Porphyromonadaceae	unclassified	Unidentified	-1.85752	0.0296963	0.000149202	0.000486904	0.000567472
OTU_693	Firmicutes	Clostridia	Clostridiales	Lachnospiraceae	unclassified	Unidentified	-0.94154	0.00223214	0.000148693	0.000247585	0.000371025
OTU_1708	Firmicutes	Clostridia	Clostridiales	Ruminococcaceae	unclassified	Unidentified	1.6592	0.0352727	0.000131325	0.0002035	5.19794e-05
OTU_1121	Synergistetes	Synergistia	Synergistales	Synergistaceae	unclassified	Unidentified	1.44925	0.0397264	0.000130477	0.000120053	5.48472e-05
OTU_1337	Bacteroidetes	Bacteroidia	Bacteroidales	unclassified	unclassified	Unidentified	-1.37773	0.0685546	0.000129122	0.000149771	0.000362422
OTU_1358	Bacteroidetes	unclassified	unclassified	unclassified	unclassified	Unidentified	3.17073	0.00502811	0.000126156	4.48723e-05	2.11502e-05
OTU_1532	Firmicutes	Clostridia	Clostridiales	Ruminococcaceae	Anaerobacterium	uncultured_bacterium_BHSD_aaa03a11	1.14883	0.0522205	0.000125817	0.000153904	6.77525e-05
OTU_4069	Bacteroidetes	Bacteroidia	Bacteroidales	unclassified	unclassified	Unidentified	-1.55345	0.0296963	0.00012514	7.5968e-05	0.000415477
OTU_3195	Bacteroidetes	Bacteroidia	Bacteroidales	unclassified	unclassified	Unidentified	1.97185	0.026169	0.000124801	8.58084e-05	3.19046e-05
OTU_1952	Fibrobacteres	Fibrobacteria	Fibrobacterales	Fibrobacteraceae	Fibrobacter	Unidentified	2.89508	0.0741059	0.000120819	0.000174766	2.00748e-05
OTU_1597	Firmicutes	Clostridia	Clostridiales	unclassified	unclassified	Unidentified	2.66657	0.00502811	0.00012048	3.54255e-05	2.36596e-05
OTU_1041	Firmicutes	unclassified	unclassified	unclassified	unclassified	Unidentified	2.806	0.0363343	0.000118192	1.88936e-05	1.89994e-05
OTU_1142	Firmicutes	Clostridia	Clostridiales	Ruminococcaceae	Oscillibacter	Unidentified	1.98548	0.0174814	0.000116921	3.14893e-05	3.79987e-05
OTU_1117	Firmicutes	Clostridia	Clostridiales	Lachnospiraceae	unclassified	Unidentified	-1.10794	0.0790214	0.000116837	9.11222e-05	0.00036278
OTU_1737	unclassified	unclassified	unclassified	unclassified	unclassified	Unidentified	1.18565	0.0397264	0.000110143	3.85744e-05	5.0187e-05
OTU_2368	Bacteroidetes	Bacteroidia	Bacteroidales	unclassified	unclassified	Unidentified	4.55607	0.0357684	0.000109804	2.20425e-05	0.000122958
OTU_1671	Firmicutes	Clostridia	Clostridiales	unclassified	unclassified	Unidentified	1.23327	0.0531497	0.000109381	0.000103521	5.52057e-05
OTU_493	Firmicutes	Clostridia	Clostridiales	Ruminococcaceae	unclassified	Unidentified	-2.43769	0.0986232	0.000107093	6.00265e-05	0.00103636
OTU_1498	Bacteroidetes	unclassified	unclassified	unclassified	unclassified	Unidentified	2.26394	0.0741059	0.00010667	4.68404e-05	3.04707e-05
OTU_1366	unclassified	unclassified	unclassified	unclassified	unclassified	Unidentified	2.80025	0.0692005	0.000100485	0	2.79613e-05
OTU_1628	Bacteroidetes	unclassified	unclassified	unclassified	unclassified	Unidentified	2.09114	0.0744072	9.62483e-05	8.71861e-05	2.40181e-05
OTU_874	unclassified	unclassified	unclassified	unclassified	unclassified	Unidentified	-1.44737	0.0441471	9.52316e-05	0.000140521	0.000295745
OTU_1463	Bacteroidetes	unclassified	unclassified	unclassified	unclassified	Unidentified	3.39911	0.039332	9.42996e-05	5.51063e-06	8.96196e-06
OTU_1044	Bacteroidetes	unclassified	unclassified	unclassified	unclassified	Unidentified	1.4346	0.0903828	9.39607e-05	7.83297e-05	3.3697e-05
OTU_9048	Bacteroidetes	Bacteroidia	Bacteroidales	unclassified	unclassified	Unidentified	-1.92951	0.000941921	9.34523e-05	0.000136191	0.000538076
OTU_1300	Firmicutes	Clostridia	Clostridiales	Lachnospiraceae	unclassified	Unidentified	1.13257	0.0612186	9.32829e-05	5.19574e-05	5.16209e-05
OTU_958	Firmicutes	Clostridia	Clostridiales	Lachnospiraceae	unclassified	Unidentified	2.01828	0.0329095	9.17578e-05	0.000200351	2.58105e-05
OTU_2599	Firmicutes	Clostridia	Clostridiales	Ruminococcaceae	unclassified	Unidentified	-0.834226	0.0741747	9.16731e-05	0.000133436	0.000193937
OTU_7641	Firmicutes	Clostridia	Clostridiales	Lachnospiraceae	unclassified	Unidentified	-2.13109	0.00186328	9.14189e-05	0.000150952	0.000405439
OTU_2178	Proteobacteria	Deltaproteobacteria	Bdellovibrionales	Bdellovibrionaceae	Vampirovibrio	uncultured_bacterium_D132	-1.01322	0.0238571	9.03175e-05	0.000130287	0.000228351
OTU_94	Fibrobacteres	Fibrobacteria	Fibrobacterales	Fibrobacteraceae	Fibrobacter	Unidentified	21.0776	2.17557e-06	8.9216e-05	0.00460059	0.000329442
OTU_1799	Firmicutes	Clostridia	Clostridiales	unclassified	unclassified	Unidentified	-0.650634	0.0834	8.64201e-05	9.26967e-05	0.000158448
OTU_2439	Firmicutes	Clostridia	Clostridiales	unclassified	unclassified	Unidentified	1.28467	0.048596	8.42172e-05	5.70744e-05	4.98285e-05
OTU_3993	Bacteroidetes	Bacteroidia	Bacteroidales	unclassified	unclassified	Unidentified	-3.26301	0.0371298	8.38783e-05	0.000585308	0.00124715
OTU_1221	Proteobacteria	Epsilonproteobacteria	Campylobacterales	Campylobacteraceae	Campylobacter	Unidentified	-1.2898	0.0654847	8.337e-05	0.000118282	0.000239105
OTU_117	Firmicutes	Clostridia	Clostridiales	Ruminococcaceae	unclassified	Unidentified	-3.00774	3.02021e-06	8.30311e-05	7.77393e-05	0.00976926
OTU_1766	Bacteroidetes	Bacteroidia	Bacteroidales	Porphyromonadaceae	unclassified	Unidentified	2.05879	0.0897825	8.25227e-05	3.22766e-05	2.43765e-05
OTU_899	Firmicutes	Erysipelotrichia	Erysipelotrichales	Erysipelotrichaceae	unclassified	Unidentified	-1.63601	0.0522387	8.18449e-05	0.000108638	0.000268142
OTU_1009	Tenericutes	Mollicutes	Anaeroplasmatales	Anaeroplasmataceae	Anaeroplasma	Unidentified	1.52538	0.0903828	8.16755e-05	7.00637e-05	9.24875e-05
OTU_1613	Firmicutes	Clostridia	Clostridiales	unclassified	unclassified	Unidentified	-1.17691	0.0842414	8.12518e-05	7.79361e-05	0.000201106
OTU_1395	Firmicutes	Clostridia	Clostridiales	Ruminococcaceae	Papillibacter	uncultured_bacterium_BG_aaa02a08.Contig1	2.58855	0.0918367	8.11671e-05	8.0101e-05	2.00748e-05
OTU_694	Spirochaetes	Spirochaetia	Spirochaetales	Spirochaetaceae	Treponema	Unidentified	-2.4716	0.00586775	8.0574e-05	0.000134026	0.000480361
OTU_881	Firmicutes	Clostridia	Clostridiales	Ruminococcaceae	unclassified	Unidentified	-0.884173	0.0535064	8.0574e-05	0.00011533	0.000182107
OTU_1526	Firmicutes	Clostridia	Clostridiales	unclassified	unclassified	Unidentified	1.2561	0.06665	7.98115e-05	8.50212e-05	4.1225e-05
OTU_1681	Firmicutes	Clostridia	Clostridiales	Ruminococcaceae	unclassified	Unidentified	-1.60867	0.0284968	7.91337e-05	0.000155282	0.000213653
OTU_907	unclassified	unclassified	unclassified	unclassified	unclassified	Unidentified	-2.20166	0.0914362	7.89642e-05	9.52552e-05	0.00036529
OTU_6284	Bacteroidetes	Bacteroidia	Bacteroidales	unclassified	unclassified	Unidentified	2.88947	0.00255474	7.88795e-05	2.61755e-05	1.11128e-05
OTU_9381	Spirochaetes	Spirochaetia	Spirochaetales	Spirochaetaceae	Treponema	uncultured_bacterium_WA_aaa02d10	3.20369	0.0185055	7.73545e-05	9.24999e-06	6.81109e-06
OTU_2850	Bacteroidetes	Bacteroidia	Bacteroidales	Rikenellaceae	Rikenella	uncultured_bacterium_GZ_aaa04a10	-1.8554	0.0137792	7.63377e-05	0.000205468	0.000279613
OTU_8131	Firmicutes	unclassified	unclassified	unclassified	unclassified	Unidentified	3.78217	0.00198915	7.59988e-05	5.49095e-05	5.37718e-06
OTU_7935	Firmicutes	Clostridia	Clostridiales	Ruminococcaceae	unclassified	Unidentified	1.20002	0.0971365	7.58294e-05	5.29414e-05	4.44513e-05
OTU_7149	Spirochaetes	Spirochaetia	Spirochaetales	Spirochaetaceae	Treponema	Unidentified	4.72976	0.0908568	7.32029e-05	0.000101947	7.16957e-07
OTU_1434	Firmicutes	unclassified	unclassified	unclassified	unclassified	Unidentified	1.73985	0.0328096	7.04917e-05	7.39999e-05	2.5452e-05
OTU_5770	unclassified	unclassified	unclassified	unclassified	unclassified	Unidentified	-1.00854	0.064911	6.9475e-05	8.26595e-05	0.00013909
OTU_2018	Firmicutes	Clostridia	Clostridiales	Lachnospiraceae	unclassified	Unidentified	2.45767	0.0829608	6.89666e-05	4.09361e-05	1.79239e-05
OTU_1130	Firmicutes	Erysipelotrichia	Erysipelotrichales	Erysipelotrichaceae	unclassified	uncultured_bacterium_AE2_aaa04f03	-1.88782	0.021182	6.83735e-05	0.000114936	0.00025201
OTU_1454	Bacteroidetes	Bacteroidia	Bacteroidales	unclassified	unclassified	Unidentified	2.48595	0.0780422	6.77805e-05	5.07765e-05	1.14713e-05
OTU_1237	Firmicutes	Clostridia	Clostridiales	Ruminococcaceae	unclassified	uncultured_bacterium_GZ_aaa03h04	3.30829	0.0799041	6.71027e-05	1.65319e-05	7.88653e-06
OTU_3468	unclassified	unclassified	unclassified	unclassified	unclassified	Unidentified	3.38095	0.00188738	6.6086e-05	4.92021e-06	9.32044e-06
OTU_7911	Firmicutes	Clostridia	Clostridiales	Lachnospiraceae	Lachnospiracea_incertae_sedis	uncultured_bacterium_AE1_aaa03b02	-1.22456	0.036496	6.47303e-05	0.000104702	0.000199673
OTU_1308	Firmicutes	Clostridia	Clostridiales	Clostridiales_Incertae Sedis XIII	Anaerovorax	Unidentified	-1.13961	0.0139963	6.45609e-05	8.1085e-05	0.000187126
OTU_8094	Bacteroidetes	Bacteroidia	Bacteroidales	unclassified	unclassified	Unidentified	3.30127	0.0162267	6.43914e-05	2.42074e-05	6.09414e-06
OTU_2519	Bacteroidetes	Bacteroidia	Bacteroidales	unclassified	unclassified	Unidentified	2.07549	0.0836785	6.36289e-05	2.81436e-05	2.29426e-05
OTU_2644	Firmicutes	Clostridia	Clostridiales	unclassified	unclassified	Unidentified	-0.923065	0.0644851	6.27817e-05	0.000100766	0.000131203
OTU_1049	Proteobacteria	Alphaproteobacteria	unclassified	unclassified	unclassified	Unidentified	-2.24925	0.0942661	6.26969e-05	2.38138e-05	0.000307933
OTU_1546	unclassified	unclassified	unclassified	unclassified	unclassified	Unidentified	2.24652	0.0744072	6.25275e-05	6.31755e-05	1.36222e-05
OTU_1711	Firmicutes	Clostridia	Clostridiales	unclassified	unclassified	Unidentified	-1.04035	0.0777136	6.24428e-05	0.000119069	0.00016024
OTU_796	Firmicutes	Clostridia	Clostridiales	Ruminococcaceae	Clostridium IV	Unidentified	2.13897	0.0777136	6.18497e-05	0.000264117	1.7207e-05
OTU_2068	Spirochaetes	Spirochaetia	Spirochaetales	Spirochaetaceae	unclassified	Unidentified	1.70882	0.0772506	6.17649e-05	2.775e-05	2.5452e-05
OTU_1323	unclassified	unclassified	unclassified	unclassified	unclassified	Unidentified	3.43176	0.0293849	6.13413e-05	8.83669e-05	6.95448e-05
OTU_2646	Firmicutes	Clostridia	Clostridiales	Lachnospiraceae	Lachnospiracea_incertae_sedis	Unidentified	1.75759	0.0842352	6.04093e-05	3.71968e-05	1.93578e-05
OTU_5843	Firmicutes	Clostridia	Clostridiales	Ruminococcaceae	Oscillibacter	Unidentified	1.7898	0.0329095	5.93926e-05	3.54255e-05	1.649e-05
OTU_1019	Bacteroidetes	Bacteroidia	Bacteroidales	unclassified	unclassified	Unidentified	-4.03644	0.0150915	5.87148e-05	0.000128516	0.000418703
OTU_5666	Firmicutes	Clostridia	Clostridiales	Lachnospiraceae	unclassified	uncultured_bacterium_WA_aaa01b08	2.03581	0.0899471	5.81217e-05	2.10585e-05	1.75655e-05
OTU_8770	Spirochaetes	Spirochaetia	Spirochaetales	Spirochaetaceae	Sphaerochaeta	Unidentified	2.82393	0.0257953	5.78676e-05	1.39734e-05	8.96196e-06
OTU_2076	Firmicutes	Clostridia	Clostridiales	unclassified	unclassified	Unidentified	3.32622	0.036496	5.77828e-05	3.30638e-05	5.37718e-06
OTU_1821	Firmicutes	Clostridia	Clostridiales	Ruminococcaceae	unclassified	uncultured_bacterium_horsem_aai95a03	1.31711	0.0655252	5.72745e-05	6.94733e-05	2.90368e-05
OTU_4784	Bacteroidetes	Bacteroidia	Bacteroidales	unclassified	unclassified	Unidentified	1.6558	0.0818485	5.67661e-05	3.8968e-05	2.61689e-05
OTU_1355	Firmicutes	Clostridia	Clostridiales	Lachnospiraceae	unclassified	uncultured_bacterium_GZ_aaa04c03	-1.13095	0.00453712	5.65967e-05	8.20691e-05	0.000150561
OTU_1365	Firmicutes	Clostridia	Clostridiales	unclassified	unclassified	Unidentified	2.00618	0.0616673	5.59189e-05	3.01117e-05	2.25842e-05
OTU_7363	Bacteroidetes	Bacteroidia	Bacteroidales	Porphyromonadaceae	unclassified	uncultured_bacterium_horsem_aai95g10	-3.36398	0.0319438	5.50716e-05	6.88829e-05	2.76029e-05
OTU_1617	unclassified	unclassified	unclassified	unclassified	unclassified	Unidentified	-1.4329	0.06665	5.48174e-05	6.29787e-05	0.00020971
OTU_1910	Firmicutes	Clostridia	Clostridiales	unclassified	unclassified	Unidentified	2.368	0.0827717	5.31229e-05	1.39734e-05	1.14713e-05
OTU_2724	Bacteroidetes	Cytophagia	Cytophagales	unclassified	unclassified	Unidentified	3.12878	0.0189693	5.30382e-05	9.84041e-06	5.0187e-06
OTU_1161	Bacteroidetes	Bacteroidia	Bacteroidales	unclassified	unclassified	Unidentified	-2.87955	0.00131332	5.18521e-05	7.81329e-05	0.000352026
OTU_4349	Fibrobacteres	Fibrobacteria	Fibrobacterales	Fibrobacteraceae	Fibrobacter	Unidentified	-2.85111	0.0616318	5.10048e-05	0.000151936	0.000274595
OTU_2777	unclassified	unclassified	unclassified	unclassified	unclassified	Unidentified	1.99432	0.0238015	5.04964e-05	4.03457e-05	1.97163e-05
OTU_3049	Firmicutes	Clostridia	Clostridiales	Ruminococcaceae	unclassified	Unidentified	1.27897	0.0618143	5.00728e-05	3.03085e-05	2.40181e-05
OTU_798	Firmicutes	Clostridia	Clostridiales	Lachnospiraceae	unclassified	uncultured_bacterium_AFEL3_aao14d06	-1.52768	0.0805134	4.98186e-05	0.000111393	0.000179598
OTU_9273	Bacteroidetes	Bacteroidia	Bacteroidales	unclassified	unclassified	Unidentified	3.61037	0.0371298	4.97339e-05	1.61383e-05	2.15087e-06
OTU_1779	Firmicutes	Clostridia	Clostridiales	Ruminococcaceae	unclassified	Unidentified	2.86296	0.0577333	4.95645e-05	3.14893e-05	8.96196e-06
OTU_2171	Firmicutes	Clostridia	Clostridiales	unclassified	unclassified	uncultured_bacterium_AE1_aaa03h04	-1.22592	0.0914657	4.90561e-05	5.27446e-05	0.000135146
OTU_2510	Firmicutes	Clostridia	Clostridiales	unclassified	unclassified	Unidentified	2.55121	0.0811645	4.89714e-05	1.10213e-05	6.45261e-06
OTU_2173	unclassified	unclassified	unclassified	unclassified	unclassified	Unidentified	2.39974	0.0162267	4.89714e-05	2.32234e-05	1.07544e-05
OTU_854	Firmicutes	Clostridia	Clostridiales	unclassified	unclassified	Unidentified	-2.20277	0.000973011	4.86325e-05	0.000128516	0.000300047
OTU_2147	Bacteroidetes	Bacteroidia	Bacteroidales	unclassified	unclassified	Unidentified	2.66173	0.0293849	4.787e-05	9.84041e-06	1.07544e-05
OTU_2551	Firmicutes	Clostridia	Clostridiales	Ruminococcaceae	unclassified	Unidentified	-1.08417	0.0650593	4.77005e-05	4.25106e-05	0.0001226
OTU_831	Firmicutes	Clostridia	Clostridiales	Lachnospiraceae	unclassified	Unidentified	3.3667	0.018106	4.74463e-05	0.000193659	2.97537e-05
OTU_880	Bacteroidetes	Bacteroidia	Bacteroidales	Bacteroidales_incertae_sedis	Phocaeicola	Unidentified	-2.93439	0.0650593	4.71074e-05	0.000234202	0.000429816
OTU_1674	Firmicutes	Clostridia	Clostridiales	unclassified	unclassified	Unidentified	-1.89937	0.0478697	4.64296e-05	5.62872e-05	0.000193578
OTU_5222	Fibrobacteres	Fibrobacteria	Fibrobacterales	Fibrobacteraceae	Fibrobacter	Unidentified	-3.18171	0.0296963	4.62602e-05	0.000337133	0.000330517
OTU_2462	Firmicutes	Clostridia	Clostridiales	Ruminococcaceae	unclassified	Unidentified	2.75175	0.0329095	4.58365e-05	3.30638e-05	7.88653e-06
OTU_654	Firmicutes	Clostridia	Clostridiales	Ruminococcaceae	Pseudoflavonifractor	Unidentified	-3.02949	6.99993e-05	4.49046e-05	7.71488e-05	0.00184652
OTU_706	Bacteroidetes	unclassified	unclassified	unclassified	unclassified	Unidentified	-1.49819	0.092226	4.4142e-05	4.54627e-05	0.000177805
OTU_9256	Bacteroidetes	Bacteroidia	Bacteroidales	unclassified	unclassified	uncultured_bacterium_WA_aaa02h06	-2.75267	0.0296963	4.22781e-05	0.000159808	0.000360629
OTU_2700	Firmicutes	Clostridia	Clostridiales	unclassified	unclassified	Unidentified	2.65834	0.021182	4.21086e-05	1.20053e-05	6.45261e-06
OTU_4164	Bacteroidetes	Bacteroidia	Bacteroidales	unclassified	unclassified	Unidentified	1.54255	0.0893581	4.18544e-05	1.96808e-05	1.89994e-05
OTU_4956	Firmicutes	Clostridia	Clostridiales	Ruminococcaceae	unclassified	Unidentified	-2.68992	0.00502811	4.09225e-05	1.61383e-05	7.99407e-05
OTU_1261	Spirochaetes	Spirochaetia	Spirochaetales	Spirochaetaceae	Sphaerochaeta	Unidentified	-1.39556	0.036496	3.95668e-05	4.56595e-05	0.000109694
OTU_5928	Firmicutes	Clostridia	Clostridiales	unclassified	unclassified	Unidentified	1.84736	0.075015	3.95668e-05	3.93617e-05	1.21883e-05
OTU_2290	Firmicutes	Clostridia	Clostridiales	Lachnospiraceae	Howardella	Unidentified	1.9063	0.0478697	3.93127e-05	1.90904e-05	1.25468e-05
OTU_2038	Firmicutes	Clostridia	Clostridiales	Ruminococcaceae	Oscillibacter	Unidentified	-1.8181	0.0160117	3.77029e-05	4.42819e-05	0.000139448
OTU_1738	Firmicutes	Clostridia	Clostridiales	unclassified	unclassified	Unidentified	-1.47113	0.0768971	3.62625e-05	4.29042e-05	0.000100732
OTU_2037	Firmicutes	Clostridia	Clostridiales	Lachnospiraceae	unclassified	Unidentified	-1.3168	0.0903828	3.60931e-05	6.47499e-05	0.000100374
OTU_1638	unclassified	unclassified	unclassified	unclassified	unclassified	Unidentified	-2.06825	0.0741059	3.51611e-05	4.44787e-05	0.000156297
OTU_1511	Firmicutes	Clostridia	Clostridiales	Ruminococcaceae	Saccharofermentans	Unidentified	-1.78507	0.0522205	3.32124e-05	1.49574e-05	0.000149844
OTU_2299	Bacteroidetes	Bacteroidia	Bacteroidales	unclassified	unclassified	Unidentified	-1.88792	0.0339287	3.32124e-05	3.77872e-05	0.000143391
OTU_1771	Firmicutes	Clostridia	Clostridiales	Lachnospiraceae	unclassified	Unidentified	-1.44889	0.0262181	3.25346e-05	7.1835e-05	9.85816e-05
OTU_5329	Firmicutes	Clostridia	Clostridiales	Lachnospiraceae	unclassified	Unidentified	-1.44048	0.0296963	3.2111e-05	4.2117e-05	0.000113279
OTU_1451	Firmicutes	Erysipelotrichia	Erysipelotrichales	Erysipelotrichaceae	unclassified	Unidentified	-1.47963	0.0352727	3.15179e-05	2.40106e-05	0.000101091
OTU_1924	Bacteroidetes	Bacteroidia	Bacteroidales	unclassified	unclassified	Unidentified	-1.83664	0.0582103	3.03318e-05	2.20425e-05	0.000179239
OTU_1541	Bacteroidetes	Bacteroidia	Bacteroidales	unclassified	unclassified	Unidentified	-2.4219	0.0914657	2.98234e-05	0.000161973	0.000198956
OTU_2554	Firmicutes	unclassified	unclassified	unclassified	unclassified	Unidentified	1.52014	0.0490386	2.95692e-05	1.39734e-05	4.1942e-05
OTU_3201	Firmicutes	Clostridia	Clostridiales	unclassified	unclassified	Unidentified	-1.91041	0.0780422	2.86372e-05	0.000148	0.000157731
OTU_543	unclassified	unclassified	unclassified	unclassified	unclassified	Unidentified	-2.23546	0.000382935	2.84678e-05	4.32978e-05	0.000447381
OTU_2874	Firmicutes	Clostridia	Clostridiales	Lachnospiraceae	Lachnospiracea_incertae_sedis	uncultured_bacterium_01_B02	-1.21633	0.0829608	2.66886e-05	3.8968e-05	8.85442e-05
OTU_1733	Firmicutes	unclassified	unclassified	unclassified	unclassified	Unidentified	-2.27602	0.0385172	2.65191e-05	1.5351e-05	0.00011543
OTU_4140	Firmicutes	Clostridia	Clostridiales	Ruminococcaceae	unclassified	Unidentified	2.7853	0.0594304	2.64344e-05	6.65212e-05	2.50935e-06
OTU_2230	Firmicutes	Clostridia	Clostridiales	Ruminococcaceae	unclassified	uncultured_bacterium_LKMC023	-1.37496	0.0577333	2.38926e-05	2.63723e-05	6.95448e-05
OTU_3836	Firmicutes	Clostridia	Clostridiales	Lachnospiraceae	Clostridium XlVa	uncultured_bacterium_horsem_aai95a02	-1.23771	0.0892405	2.29606e-05	3.14893e-05	5.62811e-05
OTU_2560	Firmicutes	Clostridia	Clostridiales	Lachnospiraceae	unclassified	Unidentified	-1.35609	0.00184959	2.24523e-05	3.40478e-05	7.20542e-05
OTU_1729	Firmicutes	Clostridia	Clostridiales	unclassified	unclassified	Unidentified	-2.29646	0.0768971	2.23676e-05	6.17978e-05	0.000112562
OTU_1344	Firmicutes	Clostridia	Clostridiales	Ruminococcaceae	Pseudoflavonifractor	Unidentified	-2.51007	0.0352727	2.20287e-05	3.56223e-05	0.000239105
OTU_3954	Firmicutes	Negativicutes	Selenomonadales	Veillonellaceae	unclassified	Unidentified	-1.80896	0.0105798	2.01647e-05	1.88936e-05	0.000101449
OTU_1503	Tenericutes	Mollicutes	Anaeroplasmatales	Anaeroplasmataceae	Anaeroplasma	Unidentified	-2.49787	0.0271323	1.87244e-05	2.42074e-05	0.000100016
OTU_3071	Firmicutes	Clostridia	Clostridiales	unclassified	unclassified	Unidentified	-1.75005	0.0160117	1.75382e-05	1.81064e-05	7.02618e-05
OTU_4935	Firmicutes	Clostridia	Clostridiales	Ruminococcaceae	unclassified	Unidentified	-2.67123	0.0238015	1.69451e-05	6.5734e-05	0.000122958
OTU_8428	Firmicutes	Clostridia	Clostridiales	Lachnospiraceae	Lachnospiracea_incertae_sedis	uncultured_bacterium_AE1_aaa03b02	-1.4393	0.021182	1.67757e-05	2.99149e-05	5.16209e-05
OTU_7172	unclassified	unclassified	unclassified	unclassified	unclassified	Unidentified	-2.39839	0.0869409	1.6352e-05	8.69893e-05	0.000117581
OTU_2558	Firmicutes	Bacilli	Lactobacillales	Lactobacillaceae	Lactobacillus	Lactobacillus_hayakitensis	-2.12402	0.0200059	1.62673e-05	2.73564e-05	8.67518e-05
OTU_6650	Firmicutes	Clostridia	Clostridiales	unclassified	unclassified	Unidentified	-2.19076	0.0357684	1.60979e-05	5.19574e-05	8.92612e-05
OTU_606	Firmicutes	unclassified	unclassified	unclassified	unclassified	Unidentified	-4.07475	0.0582103	1.60979e-05	5.03829e-05	0.000401138
OTU_2725	Firmicutes	Clostridia	Clostridiales	Ruminococcaceae	unclassified	Unidentified	-1.3793	0.0675599	1.55895e-05	3.64095e-05	4.55268e-05
OTU_5636	Fibrobacteres	Fibrobacteria	Fibrobacterales	Fibrobacteraceae	Fibrobacter	Unidentified	-7.22521	1.18623e-07	1.40644e-05	0.00223476	0.00204046
OTU_2765	Tenericutes	Mollicutes	Anaeroplasmatales	Anaeroplasmataceae	Anaeroplasma	Unidentified	-2.27658	0.0827717	1.38103e-05	6.59308e-05	6.12998e-05
OTU_3534	Firmicutes	Clostridia	Clostridiales	unclassified	unclassified	Unidentified	-1.98874	0.0680595	1.32172e-05	3.60159e-05	6.02244e-05
OTU_2392	Firmicutes	Clostridia	Clostridiales	Clostridiales_Incertae Sedis XII	Guggenheimella	Unidentified	-2.05756	0.0616318	1.27088e-05	3.22766e-05	7.02618e-05
OTU_2525	Firmicutes	Clostridia	Clostridiales	unclassified	unclassified	Unidentified	-2.32753	0.0344433	1.22005e-05	2.12553e-05	6.6677e-05
OTU_2075	Firmicutes	Clostridia	Clostridiales	unclassified	unclassified	uncultured_bacterium_67Day21treat1colorado	-2.07271	0.0585425	1.2031e-05	3.26702e-05	5.98659e-05
OTU_8878	Bacteroidetes	unclassified	unclassified	unclassified	unclassified	Unidentified	-2.95064	0.00223214	1.13532e-05	2.32234e-05	0.00010611
OTU_3328	Firmicutes	Clostridia	Clostridiales	unclassified	unclassified	uncultured_bacterium_horsem_aai93b06	-2.54382	0.0908692	1.0506e-05	2.75532e-06	0.000116506
OTU_2495	Firmicutes	unclassified	unclassified	unclassified	unclassified	Unidentified	-2.74105	0.0160117	9.65872e-06	1.08245e-05	7.85068e-05
OTU_3602	unclassified	unclassified	unclassified	unclassified	unclassified	Unidentified	-3.67887	0.0655252	7.11695e-06	1.4367e-05	0.000110053
OTU_1996	Bacteroidetes	unclassified	unclassified	unclassified	unclassified	Unidentified	-3.01965	0.06665	6.9475e-06	5.43191e-05	7.5639e-05
OTU_1062	Bacteroidetes	Bacteroidia	Bacteroidales	Porphyromonadaceae	unclassified	uncultured_bacterium_WA_aaa04e09	-7.79948	0.000276594	3.89738e-06	0.000696898	0.000873612
OTU_7575	Bacteroidetes	Bacteroidia	Bacteroidales	unclassified	unclassified	Unidentified	-2.32737	0.0185055	2.20287e-06	1.18085e-06	1.07544e-06
OTU_675	Bacteroidetes	unclassified	unclassified	unclassified	unclassified	Unidentified	1.28783	0.0685546	2.03341e-06	3.93617e-06	7.16957e-06
OTU_139	Bacteroidetes	Bacteroidia	Bacteroidales	Porphyromonadaceae	Paludibacter	uncultured_rumen_bacterium_GRC37	-7.81645	0.000829529	9.31981e-07	0.00286297	0.000207559
OTU_564	Bacteroidetes	Bacteroidia	Bacteroidales	Rikenellaceae	Rikenella	uncultured_bacterium_GZ_aaa02a08	-30.1611	3.34779e-43	8.47256e-07	0.000516819	0.000985458
OTU_7513	Firmicutes	Clostridia	Clostridiales	unclassified	unclassified	Unidentified	-1.07089	0.0790214	8.47256e-07	1.57447e-06	3.58479e-07
OTU_481	Bacteroidetes	Bacteroidia	Bacteroidales	unclassified	unclassified	Unidentified	-6.74088	0.0296963	3.38902e-07	5.98297e-05	0.000472833
OTU_8708	Bacteroidetes	unclassified	unclassified	unclassified	unclassified	Unidentified	4.07291	0.0262181	1.69451e-07	0	1.43391e-06
