# Supplementary material for: The Equine Gastrointestinal Microbiome: Impacts of Age and Obesity
Source: Front Microbiol. 2018 Dec 7;9:3017. doi: 10.3389/fmicb.2018.03017 (PMC6293011; doi:10.3389/fmicb.2018.03017)
Supplement: TABLE S6 — Relative abundance of bacterial OTUs significantly different in abundance between Obese and Aged groups following Deseq analysis. [file Table_6.xlsx]

## Sheet: Sheet1
							Aged v Obese		Relative abundance
OTU	Phylum	Class	Order	Family	Genus	Species	log2FoldChange	Adjusted P-value	Control	Aged	Obese
OTU_319	Bacteroidetes	Bacteroidia	Bacteroidales	Rikenellaceae	unclassified	uncultured_bacterium_GZ_aaa04h09	19.7082	1.98553e-08	0.000398295	0	0.000138014
OTU_3576	Spirochaetes	Spirochaetia	Spirochaetales	Spirochaetaceae	Treponema	Unidentified	2.59796	0.0446465	4.13461e-05	3.93617e-07	2.86783e-05
OTU_728	Bacteroidetes	Bacteroidia	Bacteroidales	unclassified	unclassified	Unidentified	7.23407	0.0929927	1.50812e-05	3.93617e-07	0.000687562
OTU_1159	Bacteroidetes	Bacteroidia	Bacteroidales	Rikenellaceae	Rikenella	uncultured_bacterium_GZ_aaa02g09	4.19016	0.0428571	7.09153e-05	7.87233e-07	0.000104317
OTU_509	Bacteroidetes	unclassified	unclassified	unclassified	unclassified	Unidentified	4.26138	0.00533807	0.000211814	1.57447e-06	0.000110411
OTU_1651	Proteobacteria	Deltaproteobacteria	Bdellovibrionales	Bdellovibrionaceae	Vampirovibrio	uncultured_bacterium_horsej_aai91b10	3.87329	0.0894769	6.7611e-05	1.57447e-06	7.85068e-05
OTU_1201	Elusimicrobia	Elusimicrobia	Elusimicrobiales	Elusimicrobiaceae	Elusimicrobium	uncultured_bacterium_GDIC2IK01B2QX8	4.21813	0.0179699	5.71898e-05	1.96808e-06	0.000117581
OTU_3328	Firmicutes	Clostridia	Clostridiales	unclassified	unclassified	uncultured_bacterium_horsem_aai93b06	3.50602	0.0749495	1.0506e-05	2.75532e-06	0.000116506
OTU_1989	Bacteroidetes	unclassified	unclassified	unclassified	unclassified	Unidentified	2.82192	0.0657131	8.37089e-05	4.7234e-06	4.55268e-05
OTU_6734	Fibrobacteres	Fibrobacteria	Fibrobacterales	Fibrobacteraceae	Fibrobacter	Unidentified	3.94754	0.0929927	6.90513e-05	5.11702e-06	0.000107185
OTU_1558	Bacteroidetes	unclassified	unclassified	unclassified	unclassified	Unidentified	3.23263	0.0803922	0.000129207	5.31382e-06	9.06951e-05
OTU_1063	Spirochaetes	Spirochaetia	Spirochaetales	Spirochaetaceae	Treponema	Unidentified	3.49588	0.0021108	8.80299e-05	5.51063e-06	8.3167e-05
OTU_2189	Firmicutes	Clostridia	Clostridiales	unclassified	unclassified	Unidentified	2.6493	0.0472027	2.53329e-05	5.90425e-06	4.947e-05
OTU_2424	Firmicutes	unclassified	unclassified	unclassified	unclassified	Unidentified	3.13099	0.0394883	3.59236e-05	6.29787e-06	9.67892e-05
OTU_3223	Bacteroidetes	Bacteroidia	Bacteroidales	unclassified	unclassified	Unidentified	2.69604	0.0978348	4.25322e-05	7.47871e-06	6.88279e-05
OTU_7580	unclassified	unclassified	unclassified	unclassified	unclassified	Unidentified	2.03212	0.0907975	2.98234e-05	9.64361e-06	5.26964e-05
OTU_5726	Bacteroidetes	unclassified	unclassified	unclassified	unclassified	Unidentified	3.25201	0.0830711	3.6432e-05	1.06276e-05	0.000113279
OTU_2495	Firmicutes	unclassified	unclassified	unclassified	unclassified	Unidentified	2.7972	0.0748644	9.65872e-06	1.08245e-05	7.85068e-05
OTU_1001	Bacteroidetes	unclassified	unclassified	unclassified	unclassified	Unidentified	3.07312	0.0374161	7.82864e-05	1.10213e-05	0.000130128
OTU_1094	Firmicutes	Clostridia	Clostridiales	Ruminococcaceae	unclassified	Unidentified	2.48637	0.0894769	7.3796e-05	1.12181e-05	6.05829e-05
OTU_1655	unclassified	unclassified	unclassified	unclassified	unclassified	Unidentified	3.25872	0.0204428	4.57518e-05	1.25957e-05	8.42425e-05
OTU_3087	Firmicutes	Clostridia	Clostridiales	Lachnospiraceae	Lachnospiracea_incertae_sedis	Unidentified	1.99345	0.0732234	5.35466e-05	1.49574e-05	7.88653e-05
OTU_1511	Firmicutes	Clostridia	Clostridiales	Ruminococcaceae	Saccharofermentans	Unidentified	2.867	0.0204428	3.32124e-05	1.49574e-05	0.000149844
OTU_1733	Firmicutes	unclassified	unclassified	unclassified	unclassified	Unidentified	2.92388	0.0498548	2.65191e-05	1.5351e-05	0.00011543
OTU_949	Firmicutes	Clostridia	Clostridiales	Ruminococcaceae	unclassified	Unidentified	3.27514	0.00109972	5.94774e-05	1.59415e-05	0.000190711
OTU_2523	Firmicutes	Clostridia	Clostridiales	Lachnospiraceae	Lachnospiracea_incertae_sedis	Unidentified	1.70426	0.0894769	2.779e-05	1.61383e-05	5.26964e-05
OTU_7438	Bacteroidetes	Bacteroidia	Bacteroidales	unclassified	unclassified	Unidentified	2.68254	0.0274934	3.6432e-05	1.77127e-05	0.000124392
OTU_3071	Firmicutes	Clostridia	Clostridiales	unclassified	unclassified	Unidentified	1.77349	0.0834776	1.75382e-05	1.81064e-05	7.02618e-05
OTU_2320	Firmicutes	Clostridia	Clostridiales	Lachnospiraceae	Lachnospiracea_incertae_sedis	Unidentified	2.27257	0.0274934	3.46528e-05	1.88936e-05	9.57138e-05
OTU_3954	Firmicutes	Negativicutes	Selenomonadales	Veillonellaceae	unclassified	Unidentified	2.06457	0.0385402	2.01647e-05	1.88936e-05	0.000101449
OTU_3846	Firmicutes	Clostridia	Clostridiales	Lachnospiraceae	unclassified	Unidentified	1.56511	0.0894769	4.20239e-05	1.92872e-05	5.77151e-05
OTU_1347	unclassified	unclassified	unclassified	unclassified	unclassified	Unidentified	1.93236	0.0966965	5.07506e-05	1.96808e-05	7.99407e-05
OTU_1236	Bacteroidetes	Bacteroidia	Bacteroidales	unclassified	unclassified	Unidentified	3.19195	0.0336797	5.29535e-05	2.08617e-05	0.00014375
OTU_2793	Firmicutes	Clostridia	Clostridiales	Ruminococcaceae	unclassified	Unidentified	2.06631	0.0604583	3.72793e-06	2.12553e-05	2.07918e-05
OTU_7303	Bacteroidetes	Bacteroidia	Bacteroidales	unclassified	unclassified	Unidentified	2.33677	0.0350855	0.000106839	2.14521e-05	0.00012009
OTU_2509	Firmicutes	Clostridia	Clostridiales	unclassified	unclassified	Unidentified	1.24992	0.0621095	3.74487e-05	2.16489e-05	5.95074e-05
OTU_3626	Firmicutes	Clostridia	Clostridiales	Lachnospiraceae	unclassified	Unidentified	1.77928	0.0655368	4.787e-05	2.34202e-05	0.000104676
OTU_1049	Proteobacteria	Alphaproteobacteria	unclassified	unclassified	unclassified	Unidentified	3.56226	0.0350855	6.26969e-05	2.38138e-05	0.000307933
OTU_1451	Firmicutes	Erysipelotrichia	Erysipelotrichales	Erysipelotrichaceae	unclassified	Unidentified	2.01634	0.0380186	3.15179e-05	2.40106e-05	0.000101091
OTU_2060	Actinobacteria	Actinobacteria	Coriobacteriales	Coriobacteriaceae	Parvibacter	Unidentified	1.30887	0.0723153	3.68556e-05	2.55851e-05	6.95448e-05
OTU_3477	Bacteroidetes	Bacteroidia	Bacteroidales	unclassified	unclassified	Unidentified	2.4678	0.040811	0.000131918	2.67659e-05	0.000184258
OTU_2187	Firmicutes	Clostridia	Clostridiales	Ruminococcaceae	unclassified	Unidentified	2.61646	0.0219899	4.95645e-05	2.79468e-05	9.78647e-05
OTU_2048	Bacteroidetes	Bacteroidia	Bacteroidales	unclassified	unclassified	Unidentified	2.7124	0.0336797	0.000135815	2.83404e-05	0.000142674
OTU_3025	Firmicutes	Clostridia	Clostridiales	Ruminococcaceae	Anaerofilum	Unidentified	1.99881	0.0894769	4.12614e-05	2.91276e-05	9.9657e-05
OTU_2472	Firmicutes	Clostridia	Clostridiales	Ruminococcaceae	unclassified	uncultured_bacterium_horsej_aai90f11	1.59676	0.0434917	5.19368e-05	3.07021e-05	9.57138e-05
OTU_2573	Firmicutes	Clostridia	Clostridiales	unclassified	unclassified	Unidentified	1.42398	0.0434015	5.8037e-05	3.08989e-05	9.9657e-05
OTU_6178	Bacteroidetes	Bacteroidia	Bacteroidales	unclassified	unclassified	Unidentified	1.96123	0.055965	7.71003e-05	3.14893e-05	0.000130128
OTU_4067	Firmicutes	unclassified	unclassified	unclassified	unclassified	Unidentified	2.35248	0.0302981	0.000124292	3.46383e-05	0.000236237
OTU_3585	Firmicutes	Clostridia	Clostridiales	unclassified	unclassified	Unidentified	2.43447	0.0336797	3.4568e-05	3.85744e-05	4.05081e-05
OTU_965	Firmicutes	Clostridia	Clostridiales	Lachnospiraceae	unclassified	Unidentified	1.88506	0.0721391	0.00012031	3.87712e-05	0.000143033
OTU_543	unclassified	unclassified	unclassified	unclassified	unclassified	Unidentified	1.67896	0.0723153	2.84678e-05	4.32978e-05	0.000447381
OTU_1384	Bacteroidetes	Bacteroidia	Bacteroidales	unclassified	unclassified	Unidentified	2.34306	0.08484	7.94726e-05	4.50691e-05	0.000263123
OTU_2663	Bacteroidetes	Bacteroidia	Bacteroidales	Prevotellaceae	Prevotella	Unidentified	2.25638	0.0907975	6.1426e-05	4.60531e-05	0.00020039
OTU_8607	Bacteroidetes	Bacteroidia	Bacteroidales	unclassified	unclassified	Unidentified	-3.25998	0.0929927	2.99929e-05	4.90053e-05	7.16957e-06
OTU_349	Tenericutes	Mollicutes	Mycoplasmatales	Mycoplasmataceae	Ureaplasma	uncultured_bacterium_WA_aaa03d11	3.2216	0.00194869	0.000638238	4.90053e-05	0.000516926
OTU_7891	Bacteroidetes	Bacteroidia	Bacteroidales	unclassified	unclassified	Unidentified	4.59959	0.0966965	2.51635e-05	4.95957e-05	0.000806577
OTU_2183	Firmicutes	Clostridia	Clostridiales	Lachnospiraceae	unclassified	Unidentified	1.90353	0.0760553	5.59189e-05	5.15638e-05	0.000159523
OTU_2171	Firmicutes	Clostridia	Clostridiales	unclassified	unclassified	uncultured_bacterium_AE1_aaa03h04	1.64079	0.0907975	4.90561e-05	5.27446e-05	0.000135146
OTU_8131	Firmicutes	unclassified	unclassified	unclassified	unclassified	Unidentified	-3.13148	0.0700836	7.59988e-05	5.49095e-05	5.37718e-06
OTU_8603	Firmicutes	Clostridia	Clostridiales	Lachnospiraceae	unclassified	Unidentified	-1.68164	0.0787266	2.779e-05	5.62872e-05	2.22257e-05
OTU_493	Firmicutes	Clostridia	Clostridiales	Ruminococcaceae	unclassified	Unidentified	3.87544	0.0336797	0.000107093	6.00265e-05	0.00103636
OTU_1764	Bacteroidetes	Cytophagia	Cytophagales	unclassified	unclassified	Unidentified	2.97958	0.0385402	0.000119633	6.04201e-05	0.000545963
OTU_7129	Firmicutes	Clostridia	Clostridiales	Ruminococcaceae	Ruminococcus	Unidentified	2.56004	0.0907975	0.000122852	6.14042e-05	0.000364931
OTU_655	unclassified	unclassified	unclassified	unclassified	unclassified	Unidentified	2.51554	0.0181738	0.000126241	6.61276e-05	0.000124034
OTU_4140	Firmicutes	Clostridia	Clostridiales	Ruminococcaceae	unclassified	Unidentified	-4.10232	0.0185674	2.64344e-05	6.65212e-05	2.50935e-06
OTU_241	Firmicutes	Clostridia	Clostridiales	Lachnospiraceae	unclassified	Unidentified	2.33427	0.00199789	0.000453028	6.69148e-05	0.000340196
OTU_7950	Firmicutes	Clostridia	Clostridiales	Ruminococcaceae	unclassified	uncultured_bacterium_WA_aaa04c07	-2.2072	0.0907975	2.29606e-05	6.80957e-05	2.68859e-05
OTU_2335	Bacteroidetes	Bacteroidia	Bacteroidales	unclassified	unclassified	Unidentified	2.87761	0.0336797	4.16003e-05	6.92765e-05	7.77899e-05
OTU_1821	Firmicutes	Clostridia	Clostridiales	Ruminococcaceae	unclassified	uncultured_bacterium_horsem_aai95a03	-1.54695	0.0783381	5.72745e-05	6.94733e-05	2.90368e-05
OTU_3063	unclassified	unclassified	unclassified	unclassified	unclassified	Unidentified	1.94696	0.0513067	0.000151659	7.1835e-05	0.000241973
OTU_4069	Bacteroidetes	Bacteroidia	Bacteroidales	unclassified	unclassified	Unidentified	2.41356	0.00625636	0.00012514	7.5968e-05	0.000415477
OTU_355	Spirochaetes	Spirochaetia	Spirochaetales	Spirochaetaceae	Treponema	uncultured_bacterium_horsem_aai94e01	5.95179	0.071202	0.000479293	7.5968e-05	7.70729e-05
OTU_574	unclassified	unclassified	unclassified	unclassified	unclassified	Unidentified	1.6925	0.0472027	0.000166909	7.65584e-05	0.000233728
OTU_654	Firmicutes	Clostridia	Clostridiales	Ruminococcaceae	Pseudoflavonifractor	Unidentified	2.37319	0.0350855	4.49046e-05	7.71488e-05	0.00184652
OTU_117	Firmicutes	Clostridia	Clostridiales	Ruminococcaceae	unclassified	Unidentified	3.31188	0.000103892	8.30311e-05	7.77393e-05	0.00976926
OTU_1613	Firmicutes	Clostridia	Clostridiales	unclassified	unclassified	Unidentified	1.51522	0.0929927	8.12518e-05	7.79361e-05	0.000201106
OTU_846	Firmicutes	unclassified	unclassified	unclassified	unclassified	Unidentified	2.15013	0.0336797	0.000277053	8.06914e-05	0.000249501
OTU_3195	Bacteroidetes	Bacteroidia	Bacteroidales	unclassified	unclassified	Unidentified	-1.90972	0.0966965	0.000124801	8.58084e-05	3.19046e-05
OTU_2231	Firmicutes	Clostridia	Clostridiales	Lachnospiraceae	Lachnobacterium	Unidentified	-3.84984	0.0748644	3.88043e-05	8.67925e-05	8.96196e-06
OTU_1777	Firmicutes	Clostridia	Clostridiales	unclassified	unclassified	Unidentified	-1.87155	0.080799	3.81265e-05	9.21063e-05	2.33011e-05
OTU_589	Firmicutes	Negativicutes	Selenomonadales	Acidaminococcaceae	Phascolarctobacterium	Unidentified	2.69602	0.0284062	0.000356695	9.50584e-05	0.00065745
OTU_438	unclassified	unclassified	unclassified	unclassified	unclassified	Unidentified	1.74739	0.0350855	0.000183007	0.000100372	0.000319046
OTU_3448	Firmicutes	Clostridia	Clostridiales	unclassified	unclassified	Unidentified	-2.20469	0.0198504	5.47327e-05	0.000107064	3.54894e-05
OTU_4533	Firmicutes	Clostridia	Clostridiales	Ruminococcaceae	unclassified	Unidentified	-2.05447	0.0498548	6.04093e-05	0.000113165	0.000118656
OTU_213	Bacteroidetes	unclassified	unclassified	unclassified	unclassified	Unidentified	3.19498	0.0754062	0.000457518	0.000114149	0.00136975
OTU_2379	Firmicutes	Clostridia	Clostridiales	unclassified	unclassified	Unidentified	-1.93169	0.071202	4.98186e-05	0.00011592	4.69607e-05
OTU_2261	Firmicutes	Clostridia	Clostridiales	unclassified	unclassified	Unidentified	-1.59479	0.080924	4.76158e-05	0.000121037	6.48846e-05
OTU_3867	Bacteroidetes	Bacteroidia	Bacteroidales	unclassified	unclassified	Unidentified	-1.45223	0.0907975	5.70203e-05	0.000121234	4.76777e-05
OTU_2443	Firmicutes	Clostridia	Clostridiales	Lachnospiraceae	Lachnospiracea_incertae_sedis	Unidentified	-1.69784	0.0783381	8.54034e-05	0.000126548	5.52057e-05
OTU_1342	Spirochaetes	Spirochaetia	Spirochaetales	Spirochaetaceae	Sphaerochaeta	Unidentified	-2.41705	0.040811	5.76981e-05	0.000129106	2.43765e-05
OTU_1583	Firmicutes	Clostridia	Clostridiales	Ruminococcaceae	unclassified	uncultured_bacterium_GZ_aaa01d12	1.25718	0.0152914	0.000226471	0.0001295	0.000316895
OTU_1312	Firmicutes	Clostridia	Clostridiales	Ruminococcaceae	Clostridium IV	Unidentified	-1.51836	0.0907975	0.000102348	0.00013383	5.0187e-05
OTU_9048	Bacteroidetes	Bacteroidia	Bacteroidales	unclassified	unclassified	Unidentified	1.47346	0.0834776	9.34523e-05	0.000136191	0.000538076
OTU_1266	Spirochaetes	Spirochaetia	Spirochaetales	Spirochaetaceae	Sphaerochaeta	Unidentified	-3.17518	0.0631903	0.000315264	0.000138356	1.649e-05
OTU_4388	Firmicutes	Clostridia	Clostridiales	unclassified	unclassified	Unidentified	-2.58192	0.0336797	3.95668e-05	0.000138947	1.21883e-05
OTU_1064	Firmicutes	Clostridia	Clostridiales	Lachnospiraceae	unclassified	Unidentified	1.35703	0.0748644	0.000150642	0.000142292	0.000365648
OTU_1521	Tenericutes	Mollicutes	Anaeroplasmatales	Anaeroplasmataceae	Anaeroplasma	Unidentified	-2.66247	0.0907975	4.55824e-05	0.000143276	2.90368e-05
OTU_4122	Firmicutes	Clostridia	Clostridiales	unclassified	unclassified	Unidentified	-2.80521	0.00946269	5.71898e-05	0.000147409	3.47724e-05
OTU_1909	Firmicutes	Clostridia	Clostridiales	unclassified	unclassified	Unidentified	-3.13813	0.0302981	1.75382e-05	0.000148	2.29426e-05
OTU_582	Firmicutes	unclassified	unclassified	unclassified	unclassified	Unidentified	-3.83508	0.0907975	0.000183177	0.000153117	3.58479e-06
OTU_1532	Firmicutes	Clostridia	Clostridiales	Ruminococcaceae	Anaerobacterium	uncultured_bacterium_BHSD_aaa03a11	-1.53241	0.0336797	0.000125817	0.000153904	6.77525e-05
OTU_1450	Firmicutes	Clostridia	Clostridiales	Eubacteriaceae	Anaerofustis	Unidentified	-5.50676	0.0600305	4.25322e-05	0.000159021	7.16957e-07
OTU_1901	Firmicutes	Clostridia	Clostridiales	Ruminococcaceae	unclassified	uncultured_bacterium_H34	-2.58857	0.0204428	5.15979e-05	0.000160792	4.15835e-05
OTU_8608	Firmicutes	Clostridia	Clostridiales	unclassified	unclassified	Unidentified	-3.0152	0.00988122	7.54905e-05	0.00016276	4.33759e-05
OTU_6162	Bacteroidetes	Bacteroidia	Bacteroidales	unclassified	unclassified	Unidentified	2.0694	0.0336797	0.000251042	0.0001665	0.000795105
OTU_235	unclassified	unclassified	unclassified	unclassified	unclassified	Unidentified	1.98764	0.0980279	0.000339072	0.0001665	0.000667487
OTU_1952	Fibrobacteres	Fibrobacteria	Fibrobacterales	Fibrobacteraceae	Fibrobacter	Unidentified	-3.51256	0.0831564	0.000120819	0.000174766	2.00748e-05
OTU_1232	Bacteroidetes	Bacteroidia	Bacteroidales	unclassified	unclassified	Unidentified	-2.68733	0.0700836	4.90561e-05	0.000184016	4.87531e-05
OTU_7455	Bacteroidetes	unclassified	unclassified	unclassified	unclassified	Unidentified	-4.65848	0.0980669	7.89642e-05	0.000184606	1.25468e-05
OTU_831	Firmicutes	Clostridia	Clostridiales	Lachnospiraceae	unclassified	Unidentified	-4.96143	0.00148279	4.74463e-05	0.000193659	2.97537e-05
OTU_1146	Bacteroidetes	Bacteroidia	Bacteroidales	unclassified	unclassified	Unidentified	1.9151	0.000103892	0.000333395	0.000200744	0.000858556
OTU_1708	Firmicutes	Clostridia	Clostridiales	Ruminococcaceae	unclassified	Unidentified	-2.69917	0.00174779	0.000131325	0.0002035	5.19794e-05
OTU_826	Bacteroidetes	Bacteroidia	Bacteroidales	unclassified	unclassified	Unidentified	-1.76997	0.0760553	0.000245281	0.000207436	7.16957e-05
OTU_936	Proteobacteria	Deltaproteobacteria	Bdellovibrionales	Bdellovibrionaceae	Vampirovibrio	uncultured_bacterium_CAP_aah98b01	-2.97508	0.0657131	6.48151e-05	0.000220032	3.97911e-05
OTU_1255	Firmicutes	Clostridia	Clostridiales	Ruminococcaceae	unclassified	Unidentified	-2.31756	0.0181738	8.07435e-05	0.00022692	6.05829e-05
OTU_964	Firmicutes	Clostridia	Clostridiales	Ruminococcaceae	unclassified	Unidentified	-2.31683	0.072661	0.000105738	0.000227117	4.30174e-05
OTU_1564	Bacteroidetes	unclassified	unclassified	unclassified	unclassified	Unidentified	-2.14868	0.050979	0.000139204	0.00023125	6.30922e-05
OTU_695	Bacteroidetes	unclassified	unclassified	unclassified	unclassified	Unidentified	-2.06611	0.0024107	0.000108533	0.00023184	7.27712e-05
OTU_4792	Bacteroidetes	Bacteroidia	Bacteroidales	Porphyromonadaceae	unclassified	uncultured_bacterium_horsem_h12	-1.93189	0.0480565	7.88795e-05	0.000239712	9.32044e-05
OTU_784	Firmicutes	Clostridia	Clostridiales	unclassified	unclassified	Unidentified	-2.75461	0.000294476	6.96444e-05	0.000245223	5.41303e-05
OTU_993	Fibrobacteres	Fibrobacteria	Fibrobacterales	Fibrobacteraceae	Fibrobacter	uncultured_bacterium_GZ_aaa03b06	4.1476	0.040811	0.00107381	0.000252702	0.00488284
OTU_567	Bacteroidetes	unclassified	unclassified	unclassified	unclassified	Unidentified	-2.65727	0.0721391	0.000194276	0.000252702	5.69981e-05
OTU_450	Bacteroidetes	unclassified	unclassified	unclassified	unclassified	Unidentified	-3.54792	0.0760553	0.000156912	0.000259	3.79987e-05
OTU_4708	unclassified	unclassified	unclassified	unclassified	unclassified	Unidentified	-1.24504	0.0480565	0.000208001	0.000260771	0.000101091
OTU_5894	Bacteroidetes	Bacteroidia	Bacteroidales	unclassified	unclassified	uncultured_bacterium_horsem_aai94f08	-4.46622	0.0198504	5.86301e-05	0.000288521	2.25842e-05
OTU_5849	Bacteroidetes	Bacteroidia	Bacteroidales	unclassified	unclassified	Unidentified	-1.35488	0.0744171	0.00021444	0.000290883	0.00017207
OTU_504	Bacteroidetes	unclassified	unclassified	unclassified	unclassified	Unidentified	-2.11996	0.027588	0.000178856	0.000306037	8.71103e-05
OTU_431	Bacteroidetes	unclassified	unclassified	unclassified	unclassified	Unidentified	-1.25278	0.0834776	8.93008e-05	0.000307415	0.000146976
OTU_1964	Bacteroidetes	Bacteroidia	Bacteroidales	Rikenellaceae	Rikenella	uncultured_bacterium_GZ_aaa04e01	-3.10426	0.050979	0.00010328	0.000313516	4.58853e-05
OTU_1557	Firmicutes	Clostridia	Clostridiales	Ruminococcaceae	unclassified	Unidentified	-2.25711	0.050979	6.99833e-05	0.000325915	8.24501e-05
OTU_296	Bacteroidetes	unclassified	unclassified	unclassified	unclassified	Unidentified	-2.06567	0.0498548	0.000285525	0.000339691	9.17705e-05
OTU_495	Bacteroidetes	unclassified	unclassified	unclassified	unclassified	Unidentified	2.59249	3.35533e-06	0.000377029	0.000367638	0.00148267
OTU_535	Tenericutes	Mollicutes	Anaeroplasmatales	Anaeroplasmataceae	Anaeroplasma	Unidentified	-2.49427	0.0126204	0.000158098	0.000407	8.53179e-05
OTU_377	Firmicutes	Clostridia	Clostridiales	Ruminococcaceae	unclassified	Unidentified	-1.97592	0.0336797	0.000272393	0.000409755	0.000139448
OTU_1057	Firmicutes	Clostridia	Clostridiales	Ruminococcaceae	unclassified	uncultured_bacterium_RH_aaj89e10	-1.83898	0.050979	0.000125055	0.000476473	0.000111487
OTU_3402	Bacteroidetes	Bacteroidia	Bacteroidales	Porphyromonadaceae	unclassified	Unidentified	-3.66314	0.0209566	0.00023164	0.000491233	3.33385e-05
OTU_3755	Bacteroidetes	Bacteroidia	Bacteroidales	unclassified	unclassified	uncultured_bacterium_GZ_aaa01h08	-2.51264	0.0966965	3.07554e-05	0.00049517	0.000178164
OTU_681	Spirochaetes	Spirochaetia	Spirochaetales	Spirochaetaceae	Treponema	Unidentified	-2.22105	0.0760553	0.000434812	0.000520755	0.000187484
OTU_576	Firmicutes	Clostridia	Clostridiales	Ruminococcaceae	Ethanoligenens	Unidentified	-2.49957	0.0498548	0.000365676	0.00056543	0.00011543
OTU_237	Firmicutes	Clostridia	Clostridiales	unclassified	unclassified	Unidentified	-1.16911	0.0907975	0.00050022	0.000567398	0.000336253
OTU_216	Spirochaetes	Spirochaetia	Spirochaetales	Spirochaetaceae	Treponema	Unidentified	-4.01368	0.0336797	0.000378639	0.000579797	4.33759e-05
OTU_286	Bacteroidetes	Bacteroidia	Bacteroidales	unclassified	unclassified	Unidentified	-1.50705	0.0396454	0.000494797	0.000602037	0.000236237
OTU_200	Firmicutes	Clostridia	Clostridiales	Ruminococcaceae	Ruminococcus	uncultured_bacterium_horsem_aai93f02	-4.78786	0.0228205	0.000237232	0.000634116	0.000224049
OTU_227	Bacteroidetes	unclassified	unclassified	unclassified	unclassified	Unidentified	-2.51987	0.055965	0.000282645	0.000656552	0.000160957
OTU_788	Bacteroidetes	Bacteroidia	Bacteroidales	Porphyromonadaceae	Paludibacter	uncultured_bacterium_horsem_aai95d06	-2.64859	0.021026	0.000581811	0.00066777	0.000146618
OTU_1082	Firmicutes	Negativicutes	Selenomonadales	Acidaminococcaceae	Phascolarctobacterium	Unidentified	-2.26319	0.0894769	0.000244687	0.000687451	0.00015307
OTU_682	Bacteroidetes	Bacteroidia	Bacteroidales	unclassified	unclassified	Unidentified	-4.23709	0.0446465	0.000455569	0.000769717	4.15835e-05
OTU_314	Bacteroidetes	Bacteroidia	Bacteroidales	unclassified	unclassified	Unidentified	-4.70123	0.0336797	7.14237e-05	0.000772276	2.36596e-05
OTU_1479	Firmicutes	Erysipelotrichia	Erysipelotrichales	Erysipelotrichaceae	unclassified	uncultured_bacterium_horsem_aai95g02	-3.45325	0.0336797	0.000514877	0.000799632	8.46009e-05
OTU_140	Firmicutes	Clostridia	Clostridiales	Lachnospiraceae	unclassified	Unidentified	-6.61478	0.000294476	0.00048175	0.000833286	4.80361e-05
OTU_210	Bacteroidetes	unclassified	unclassified	unclassified	unclassified	Unidentified	-5.38585	0.0336797	0.000269427	0.000846276	0.000128694
OTU_532	Firmicutes	Clostridia	Clostridiales	Ruminococcaceae	unclassified	uncultured_bacterium_GZ_aaa01c07	-1.13427	0.0498548	0.000597908	0.000901579	0.000550265
OTU_529	Firmicutes	Clostridia	Clostridiales	unclassified	unclassified	Unidentified	-1.24923	0.0472027	0.000789897	0.0009311	0.000504021
OTU_252	Bacteroidetes	Cytophagia	Cytophagales	unclassified	unclassified	Unidentified	1.95495	0.080924	0.000742704	0.000933658	0.00326789
OTU_393	unclassified	unclassified	unclassified	unclassified	unclassified	Unidentified	2.0115	0.07171	0.000383807	0.000953143	0.00111774
OTU_74	Bacteroidetes	Bacteroidia	Bacteroidales	unclassified	unclassified	Unidentified	-1.72863	0.0148688	0.000599264	0.00107103	0.00366831
OTU_20	Fibrobacteres	Fibrobacteria	Fibrobacterales	Fibrobacteraceae	Fibrobacter	Unidentified	-3.22546	0.0760553	0.0103308	0.00112102	0.00011543
OTU_168	Fibrobacteres	Fibrobacteria	Fibrobacterales	Fibrobacteraceae	Fibrobacter	uncultured_bacterium_WA_aaa03g06	-2.95873	0.034294	0.000937912	0.00124363	0.000169919
OTU_353	Bacteroidetes	unclassified	unclassified	unclassified	unclassified	uncultured_bacterium_WA_aaa02b12	-2.0714	0.0748644	0.00127775	0.00127768	0.00045957
OTU_208	Firmicutes	Clostridia	Clostridiales	Ruminococcaceae	Oscillibacter	uncultured_bacterium_BG_aaa03e04.Contig1	-3.0228	0.000103892	0.00044464	0.00130405	0.000232294
OTU_59	Firmicutes	unclassified	unclassified	unclassified	unclassified	uncultured_Firmicutes_bacterium_L2a21UD	-9.89851	0.040811	0.00121615	0.00130602	3.65648e-05
OTU_135	Bacteroidetes	Bacteroidia	Bacteroidales	unclassified	unclassified	Unidentified	-3.20576	0.0748644	0.000442268	0.00169964	0.000282481
OTU_169	Bacteroidetes	Bacteroidia	Bacteroidales	Rikenellaceae	Rikenella	uncultured_Bacteroidetes_bacterium_e86	-3.64627	0.0748644	0.000319585	0.00175061	2.90368e-05
OTU_80	Bacteroidetes	Bacteroidia	Bacteroidales	Porphyromonadaceae	unclassified	uncultured_bacterium_GZ_aaa04g09	3.20621	0.0894769	0.000542752	0.00308438	0.00249358
OTU_178	Bacteroidetes	Bacteroidia	Bacteroidales	Rikenellaceae	Rikenella	uncultured_bacterium_horsej_aai89f03	-3.10465	0.00209499	0.00102781	0.00371377	0.000646337
OTU_58	Bacteroidetes	unclassified	unclassified	unclassified	unclassified	Unidentified	-3.77313	0.00946269	0.00158945	0.00384406	0.00149916
OTU_27	Firmicutes	unclassified	unclassified	unclassified	unclassified	Unidentified	-1.43776	0.0783381	0.00173205	0.00411014	0.000890102
OTU_55	Spirochaetes	Spirochaetia	Spirochaetales	Spirochaetaceae	Treponema	uncultured_bacterium_VWP_aaa01e08	-2.11395	0.0146364	0.00356068	0.00420422	0.0013425
OTU_19	Bacteroidetes	Bacteroidia	Bacteroidales	unclassified	unclassified	Unidentified	-2.45828	0.0830711	0.00588936	0.00455985	0.00125181
OTU_94	Fibrobacteres	Fibrobacteria	Fibrobacterales	Fibrobacteraceae	Fibrobacter	Unidentified	-29.9561	6.35283e-09	8.9216e-05	0.00460059	0.000329442
OTU_5	Bacteroidetes	Bacteroidia	Bacteroidales	Bacteroidaceae	Anaerorhabdus	uncultured_rumen_bacterium_YNRC86	-2.34728	0.0198504	0.006461	0.00659938	0.00167374
OTU_8	Bacteroidetes	Bacteroidia	Bacteroidales	unclassified	unclassified	Unidentified	-2.82293	0.0302981	0.0052934	0.010591	0.00205444
