# Supplementary material for: The Equine Gastrointestinal Microbiome: Impacts of Age and Obesity
Source: Front Microbiol. 2018 Dec 7;9:3017. doi: 10.3389/fmicb.2018.03017 (PMC6293011; doi:10.3389/fmicb.2018.03017)
Supplement: TABLE S7 — Relative abundance of bacterial OTUs significantly different in abundance between Control and Obese groups across the two years following Deseq analysis. [file Table_7.xlsx]

## Sheet: Sheet1
							Year 1					Year 2
									Relative abundance					Relative abundance
OTU	Phylum	Class	Order	Family	Genus	Species	log2FoldChange	Adjusted P-value	Control	Obese		log2FoldChange	Adjusted P-value	Control	Obese
OTU_87	Firmicutes	Clostridia	Clostridiales	Ruminococcaceae	unclassified	uncultured_bacterium_D139_ERTUP_88	2.19605	0.0256554	0.39103	0.1173		-2.39252	0.00512171	0.126051	0.497585
OTU_154	Bacteroidetes	unclassified	unclassified	unclassified	unclassified	Unidentified	-3.22896	0.00387909	0.0206486	0.20352		2.33691	0.0283543	0.142638	0.0296726
OTU_629	Firmicutes	Clostridia	Clostridiales	Lachnospiraceae	unclassified	Unidentified	1.73245	0.081784	0.051302	0.0211334		1.72958	0.00780996	0.130401	0.0510887
OTU_933	Bacteroidetes	unclassified	unclassified	unclassified	unclassified	Unidentified	1.74778	0.0953919	0.0170194	0.00547682		2.34612	0.00571596	0.01927	0.00437757
