# Supplementary material for: The Equine Gastrointestinal Microbiome: Impacts of Age and Obesity
Source: Front Microbiol. 2018 Dec 7;9:3017. doi: 10.3389/fmicb.2018.03017 (PMC6293011; doi:10.3389/fmicb.2018.03017)
Supplement: TABLE S8 — Relative abundance of core bacterial OTUs between groups. [file Table_8.xlsx]

## Sheet: Sheet1
	Phylum	Class	Order	Family	Genus	Species	Aged	Control	Obese	P	SED	Benjamini-Hochberg P-value
OTU_98	Proteobacteria	Alphaproteobacteria	unclassified	unclassified	unclassified	Unidentified	0.188	0.128	0.198	0.025	0.0294	0.565909
OTU_104	Bacteroidetes	Bacteroidia	Bacteroidales	unclassified	unclassified	Unidentified	0.327	0.181	0.265	0.048	0.0607	0.565909
OTU_5	Bacteroidetes	Bacteroidia	Bacteroidales	Bacteroidaceae	Anaerorhabdus	uncultured_rumen_bacterium_YNRC86	0.688	0.619	0.166	0.068	0.2209	0.565909
OTU_64	Proteobacteria	Alphaproteobacteria	unclassified	unclassified	unclassified	Unidentified	0.271	0.16	0.287	0.107	0.0702	0.565909
OTU_300	Proteobacteria	Deltaproteobacteria	Bdellovibrionales	Bdellovibrionaceae	Vampirovibrio	uncultured_bacterium_SEAC1AG101	0.1161	0.1195	0.0819	0.12	0.01911	0.565909
OTU_33	Firmicutes	Negativicutes	Selenomonadales	Acidaminococcaceae	Phascolarctobacterium	Unidentified	0.399	0.334	0.469	0.166	0.0741	0.565909
OTU_109	Bacteroidetes	Bacteroidia	Bacteroidales	unclassified	unclassified	uncultured_bacterium_horsej_aai92h10	0.335	0.207	0.255	0.174	0.0678	0.565909
OTU_137	unclassified	unclassified	unclassified	unclassified	unclassified	Unidentified	0.156	0.085	0.106	0.197	0.0395	0.565909
OTU_27	Firmicutes	unclassified	unclassified	unclassified	unclassified	Unidentified	0.436	0.18	0.078	0.23	0.1862	0.565909
OTU_69	Bacteroidetes	unclassified	unclassified	unclassified	unclassified	Unidentified	0.123	0.091	0.1023	0.238	0.01873	0.565909
OTU_72	unclassified	unclassified	unclassified	unclassified	unclassified	uncultured_bacterium_GZ_aaa04a09	0.114	0.215	0.211	0.249	0.0624	0.565909
OTU_18	Firmicutes	unclassified	unclassified	unclassified	unclassified	Unidentified	0.32	0.556	0.317	0.435	0.2299	0.90625
OTU_28	Bacteroidetes	Bacteroidia	Bacteroidales	Prevotellaceae	Prevotella	uncultured_bacterium_AE1_aaa04b09	0.748	0.628	0.677	0.593	0.1175	0.956944
OTU_26	unclassified	unclassified	unclassified	unclassified	unclassified	uncultured_bacterium_GZ_aaa04d11	0.626	0.494	0.466	0.62	0.1539	0.956944
OTU_12	Bacteroidetes	Bacteroidia	Bacteroidales	Porphyromonadaceae	unclassified	uncultured_bacterium_horsem_aai95c01	0.398	0.506	0.443	0.642	0.119	0.956944
OTU_9	Bacteroidetes	Bacteroidia	Bacteroidales	unclassified	unclassified	Unidentified	0.609	0.802	0.855	0.648	0.2439	0.956944
OTU_41	Spirochaetes	Spirochaetia	Spirochaetales	Spirochaetaceae	Treponema	uncultured_bacterium_horsem_c06	0.198	0.232	0.24	0.669	0.0434	0.956944
OTU_2913	Bacteroidetes	Bacteroidia	Bacteroidales	Porphyromonadaceae	Barnesiella	uncultured_bacterium_GZ_aaa01g03	0.401	0.352	0.456	0.689	0.1246	0.956944
OTU_65	Bacteroidetes	Bacteroidia	Bacteroidales	Porphyromonadaceae	unclassified	uncultured_bacterium_horsem_aai95g10	0.253	0.219	0.24	0.799	0.0527	0.986
OTU_45	unclassified	unclassified	unclassified	unclassified	unclassified	uncultured_Firmicutes_bacterium_L2d06UD	0.232	0.27	0.294	0.802	0.0816	0.986
OTU_171	Firmicutes	Clostridia	Clostridiales	Ruminococcaceae	Intestinimonas	uncultured_bacterium_C23	0.167	0.167	0.163	0.988	0.0283	0.986
							Aged	Control	Obese
						Proteobacteria	0.5751	0.4075	0.5669
						Bacteroidetes	3.882	3.605	3.4593
						Firmicutes	1.322	1.237	1.027
						unclassified	1.128	1.064	1.077
						Spirochaetes	0.198	0.232	0.24
